# Supplementary material for: Metagenomic insights into jellyfish-associated microbiome dynamics during strobilation
Source: ISME Commun. 2024 Mar 15;4(1):ycae036. doi: 10.1093/ismeco/ycae036 (PMC10988111; doi:10.1093/ismeco/ycae036)
Supplement: Supplementary_Tables_ycae036 [file supplementary_tables_ycae036.xlsx]

## Sheet: Table S1
Table S1. Statistics of paired-end reads retrieved per sample
Samples	Raw reads	Raw base (bp)	Clean reads	Clean base (bp)	Optimised reads	Optimised bases (bp)
P1	87555708	13220911908	86842388	13100550301	82973242	12518807469
P2	86573132	13072542932	85766014	12932266612	77966210	11760555699
P3	85955966	12979350866	85215516	12849598029	77916334	11753101507
ES1	101427886	15315610786	99638764	15023123210	95216544	14361559696
ES2	100108108	15116324308	98771694	14895912496	94643446	14277604026
ES3	95668276	14445909676	94401264	14238762246	91412474	13790818811
AS1	100494774	15174710874	99295472	14975608946	95868426	14462142847
AS2	90546790	13672565290	89496396	13498246405	87006272	13125211314
AS3	89457536	13508087936	88231670	13307662606	83725292	12630959230
E1	96944634	14638639734	95532112	14410767327	92226690	13914359765
E2	87601812	13227873612	86171392	12998295806	82290712	12415327863
E3	87657518	13236285218	86304976	13019402951	82947660	12514852151
P1—P3: samples of polyp stage; ES1—ES3: samples of early strobila stage; AS1—AS3: samples of advanced strobila stage; E1—E3: samples of ephyra stage.

## Sheet: Table S2
Table S2. Statistics of contigs after metagenome assembly per sample
Sample	Contigs	Contigs bases (bp)	N50 (bp)	N90 (bp)	Max (bp)	Min (bp)
P1	105891	144327746	2844	469	442173	300
P2	128811	145541146	1967	409	376686	300
P3	138873	155864030	1866	413	442044	300
ES1	124015	157661220	2290	455	441970	300
ES2	129572	171332063	2640	453	442366	300
ES3	131302	165393194	2493	434	302098	300
AS1	101179	136400125	3063	457	478804	300
AS2	88869	134301165	4381	480	478801	300
AS3	119516	155255904	2818	445	441985	300
E1	94161	108652575	1934	425	434365	300
E2	94015	111281421	2016	433	332256	300
E3	92221	111916072	2019	446	332256	300
P1—P3: samples of polyp stage; ES1—ES3: samples of early strobila stage; AS1—AS3: samples of advanced strobila stage; E1—E3: samples of ephyra stage.

## Sheet: Table S3
Table S3. Statistics of open reading frames (ORFs) based on gene prediction per sample
Sample	ORFs	Total Length (bp)	Average Length (bp)	Max (bp)	Min (bp)
P1	191110	124144356	649.6	16254	102
P2	194822	118808436	609.83	16392	102
P3	211857	128404629	606.09	16392	102
ES1	212336	133396560	628.23	19320	102
ES2	225233	144573585	641.88	16392	102
ES3	224435	140324877	625.24	16392	102
AS1	183218	116499453	635.85	16917	102
AS2	175216	115575201	659.62	20379	102
AS3	211856	133060167	628.07	16392	102
E1	152566	92146614	603.98	19011	102
E2	154478	94506528	611.78	16287	102
E3	155159	95781063	617.31	14619	102
P1—P3: samples of polyp stage; ES1—ES3: samples of early strobila stage; AS1—AS3: samples of advanced strobila stage; E1—E3: samples of ephyra stage.

## Sheet: Table S4
Table S4. Relative abundance of stage-specific phylum in Aurelia coerulea.
#Taxonomy		P	ES	AS	E
d__Bacteria	p__Candidatus_Marinimicrobia	5.26277e-07	0	1.80323e-08	1.47759e-06
d__Viruses	p__Phixviricota	3.83857e-08	3.77624e-07	6.54629e-07	0
d__Archaea	p__Euryarchaeota	1.30729e-07	0	2.45189e-07	5.54653e-07
d__Bacteria	p__Deinococcus-Thermus	2.74253e-07	3.13369e-07	8.4592e-08	0
d__Bacteria	p__Candidatus_Desantisbacteria	0	0	4.51496e-08	7.51063e-07
d__Bacteria	p__Fusobacteria	0	0	6.35225e-07	0
d__Bacteria	p__Candidatus_Lindowbacteria	5.97071e-07	0	4.96233e-08	1.17863e-07
d__Bacteria	p__Candidatus_Pacebacteria	0	0	1.80323e-08	6.98271e-07
d__Archaea	p__Candidatus_Thermoplasmatota	5.28473e-07	0	0	0
d__Bacteria	p__Armatimonadetes	4.59868e-07	0	0	0
d__Archaea	p__Candidatus_Woesearchaeota	0	0	0	5.0694e-07
d__Bacteria	p__Lentisphaerae	0	6.69082e-08	3.01891e-07	0
d__Archaea	p__Thaumarchaeota	3.14489e-07	5.7285e-08	0	8.34509e-08
d__Bacteria	p__Thermotogae	0	1.48324e-07	1.6704e-07	0
d__Bacteria	p__Candidatus_Muirbacteria	0	1.53499e-07	1.46403e-07	0
d__Bacteria	p__Gemmatimonadetes	0	1.74086e-07	6.84289e-08	2.09453e-08
d__Bacteria	p__Caldiserica	0	0	2.61528e-07	0
d__Bacteria	p__candidate_division_WOR-3	2.39149e-07	0	3.60647e-08	0
d__Archaea	p__Nanoarchaeota	0	0	0	2.1478e-07
d__Bacteria	p__Candidatus_Aminicenantes	1.85613e-07	0	1.67989e-08	0
d__Bacteria	p__Candidatus_Rokubacteria	0	1.14942e-07	2.71173e-08	0
d__Bacteria	p__Atribacterota	0	0	1.36858e-07	0
d__Bacteria	p__Candidatus_Saccharibacteria	0	0	0	1.67315e-07
d__Bacteria	p__Candidatus_Absconditabacteria	0	0	0	1.43876e-07
d__Bacteria	p__Calditrichaeota	0	0	1.17592e-07	0
d__Bacteria	p__Candidatus_Moranbacteria	0	0	0	1.22931e-07
d__Bacteria	p__Candidatus_Kapabacteria	0	0	1.00793e-07	0
d__Bacteria	p__Candidatus_Omnitrophica	2.01183e-08	4.31497e-08	0	0
d__Bacteria	p__Thermodesulfobacteria	5.07596e-08	0	0	0
d__Bacteria	p__Synergistetes	3.93111e-08	0	0	0
d__Bacteria	p__Candidatus_Uhrbacteria	0	0	0	1.83698e-08

## Sheet: Table S5
Table S5.Reads number of microbial biosynthesis of nutrients in Aurelia coerulea.
Module.Category	Module.ID	Module	P1	P2	P3	ES1	ES2	ES3	AS1	AS2	AS3	E1	E2	E3
Cofactor and vitamin biosynthesis	M00112	Tocopherol/tocotorienol biosynthesis, homogentisate + phytyl/geranylgeranyl-PP => tocopherol/tocotorienol	40	26	46	296	442	516	166	180	188	120	164	140
	M00116	Menaquinone biosynthesis, chorismate (+ polyprenyl-PP) => menaquinol	50502	45384	43924	61774	61976	61456	60688	52822	53380	68174	58316	58944
	M00119	Pantothenate biosynthesis, valine/L-aspartate => pantothenate	42616	38906	36104	43800	49688	43674	44408	35380	35350	29612	26078	27396
	M00122	Cobalamin biosynthesis, cobyrinate a,c-diamide => cobalamin	85112	78774	67990	92044	103684	90042	92400	76332	72382	64166	54632	57008
	M00123	Biotin biosynthesis, pimeloyl-ACP/CoA => biotin	31812	26724	25842	33772	37874	34354	40268	30334	31294	35190	29958	30998
	M00124	Pyridoxal-P biosynthesis, erythrose-4P => pyridoxal-P	60382	52264	41440	63260	77876	66446	73750	57688	50078	41162	36958	37122
	M00125	Riboflavin biosynthesis, plants and bacteria, GTP => riboflavin/FMN/FAD	71656	63704	59042	78048	85712	76468	84008	71618	64264	63018	53728	55136
	M00126	Tetrahydrofolate biosynthesis, GTP => THF	71994	68550	64284	78928	92804	85902	90390	78296	66036	58480	51170	52958
	M00127	Thiamine biosynthesis, prokaryotes, AIR (+ DXP/tyrosine) => TMP/TPP	82672	71580	64376	87396	100462	90724	93166	63216	69804	74018	64086	65192
	M00572	Pimeloyl-ACP biosynthesis, BioC-BioH pathway, malonyl-ACP => pimeloyl-ACP	67352	58356	54780	73606	85528	78536	80450	66010	62512	67806	58542	59378
	M00573	Biotin biosynthesis, BioI pathway, long-chain-acyl-ACP => pimeloyl-ACP => biotin	21606	17816	18576	23160	25358	23878	26864	19504	21146	22682	19744	20376
	M00577	Biotin biosynthesis, BioW pathway, pimelate => pimeloyl-CoA => biotin	31812	26724	25842	33772	37874	34354	40268	30334	31294	35190	29958	30998
	M00840	Tetrahydrofolate biosynthesis, mediated by ribA and trpF, GTP => THF	16126	13110	14064	18690	19526	19984	15358	11980	14010	13428	12478	12810
	M00841	Tetrahydrofolate biosynthesis, mediated by PTPS, GTP => THF	14970	14086	12446	16820	18414	16898	18206	18014	15340	13956	12226	12590
	M00842	Tetrahydrobiopterin biosynthesis, GTP => BH4	5794	5638	6178	6480	6688	6912	8516	6780	6974	9482	8012	7608
	M00843	L-threo-Tetrahydrobiopterin biosynthesis, GTP => L-threo-BH4	5794	5638	6178	6480	6688	6912	8516	6780	6974	9482	8012	7608
	M00846	Siroheme biosynthesis, glutamyl-tRNA => siroheme	88214	75270	62076	92794	109022	94606	101436	77292	75200	65356	57036	59178
	M00847	Heme biosynthesis, archaea, siroheme => heme	790	930	1016	1160	1804	1798	1016	1196	1186	484	398	542
	M00115	NAD biosynthesis, aspartate => quinolinate => NAD	52804	47198	40292	56250	64088	55354	57238	50490	45100	42304	36230	36508
	M00117	Ubiquinone biosynthesis, prokaryotes, chorismate (+ polyprenyl-PP) => ubiquinol	74992	66176	61512	78780	92416	83744	84160	64824	63242	50138	44026	45582
	M00120	Coenzyme A biosynthesis, pantothenate => CoA	37920	31660	27274	38938	45064	40914	42700	33468	31192	25662	23136	23318
	M00121	Heme biosynthesis, plants and bacteria, glutamate => heme	103224	89436	75822	106144	126076	109518	122126	90100	86070	65570	59612	61150
Amino acid biosynthesis	M00020	Serine biosynthesis, glycerate-3P => serine	36152	31562	25774	35910	45048	38526	46032	35210	30554	22240	20186	20644
	M00018	Threonine biosynthesis, aspartate => homoserine => threonine	66516	56854	54490	73052	85814	82846	79014	64820	61670	71122	60526	61410
	M00021	Cysteine biosynthesis, serine => cysteine	23216	19984	19826	25964	30718	27524	29934	19646	21564	24396	20188	20204
	M00338	Cysteine biosynthesis, homocysteine + serine => cysteine	36	70	88	22	78	32	96	56	84	52	52	76
	M00609	Cysteine biosynthesis, methionine => cysteine	27116	23114	22176	27600	34860	29188	33538	23792	23500	21378	18594	19028
	M00017	Methionine biosynthesis, aspartate => homoserine => methionine	119006	104722	96260	131268	153898	140254	140650	118222	106240	109180	92756	94000
	M00019	Valine/isoleucine biosynthesis, pyruvate => valine / 2-oxobutanoate => isoleucine	73674	64358	57560	73788	86328	75978	84512	68742	60728	56794	49838	51254
	M00535	Isoleucine biosynthesis, pyruvate => 2-oxobutanoate	29052	24434	21626	28002	32088	26434	33730	24702	24586	19418	17578	18268
	M00570	Isoleucine biosynthesis, threonine => 2-oxobutanoate => isoleucine	90466	78230	70384	90296	106504	93632	104460	81812	74872	69000	60308	62336
	M00432	Leucine biosynthesis, 2-oxoisovalerate => 2-oxoisocaproate	44434	38114	32620	42996	50760	41416	48746	36536	35276	28896	26358	26942
	M00016	Lysine biosynthesis, succinyl-DAP pathway, aspartate => lysine	134074	118136	103162	143196	170394	149800	154762	125766	114910	97218	84202	86346
	M00525	Lysine biosynthesis, acetyl-DAP pathway, aspartate => lysine	73508	63558	55942	78794	91232	80888	86678	64928	64412	61210	52982	54316
	M00526	Lysine biosynthesis, DAP dehydrogenase pathway, aspartate => lysine	93812	81078	73242	101524	121954	109036	110672	83704	79966	76038	65054	66708
	M00527	Lysine biosynthesis, DAP aminotransferase pathway, aspartate => lysine	101890	87964	78492	109500	132306	117476	121032	89742	86616	78666	67672	69420
	M00030	Lysine biosynthesis, AAA pathway, 2-oxoglutarate => 2-aminoadipate => lysine	162	122	118	142	210	138	168	60	136	12	52	26
	M00031	Lysine biosynthesis, mediated by LysW, 2-aminoadipate => lysine	0	4	2	0	0	0	0	2	0	0	2	0
	M00028	Ornithine biosynthesis, glutamate => ornithine	57142	50626	44736	59234	70462	58612	64768	48796	50236	39604	34664	36766
	M00763	Ornithine biosynthesis, mediated by LysW, glutamate => ornithine	0	4	2	0	0	0	0	2	0	0	2	0
	M00844	Arginine biosynthesis, ornithine => arginine	33310	31322	30194	35524	37208	35822	33490	36800	32944	33002	28516	29136
	M00845	Arginine biosynthesis, glutamate => acetylcitrulline => arginine	32506	29056	26502	35076	43402	35588	40612	27930	28274	19472	17472	18362
	M00015	Proline biosynthesis, glutamate => proline	25970	22116	19414	27546	33684	29726	30524	21430	22430	17428	15728	15876
	M00026	Histidine biosynthesis, PRPP => histidine	64924	57226	55388	67042	79486	73712	81422	61444	59676	57544	51678	52152
	M00023	Tryptophan biosynthesis, chorismate => tryptophan	51706	45712	36554	52106	64724	53176	65812	50268	45248	32772	28636	30342
	M00024	Phenylalanine biosynthesis, chorismate => phenylpyruvate => phenylalanine	23090	21074	17252	22652	27782	23862	24470	20880	18854	12430	11244	11982
	M00025	Tyrosine biosynthesis, chorismate => HPP => tyrosine	21868	19330	15242	20770	26098	21822	22634	19404	17110	11722	10344	11098
	M00040	Tyrosine biosynthesis, chorismate => arogenate => tyrosine	12718	11558	9044	12202	14520	12428	12284	13032	10670	8078	7250	7964
Carbon fixation	M00165	Reductive pentose phosphate cycle (Calvin cycle)	104488	99084	95940	110748	121762	114348	116112	123380	102400	91200	80478	81286
	M00166	Reductive pentose phosphate cycle, ribulose-5P => glyceraldehyde-3P	39236	33990	30058	39998	51198	43538	49666	36810	32384	24592	21764	22074
	M00167	Reductive pentose phosphate cycle, glyceraldehyde-3P => ribulose-5P	65252	65094	65882	70750	70564	70810	66446	86570	70016	66608	58714	59212
	M00168	CAM (Crassulacean acid metabolism), dark	23866	21540	21398	27422	31760	28694	31344	22368	19878	16424	14436	14190
	M00169	CAM (Crassulacean acid metabolism), light	12542	10970	10342	13756	15444	12972	15812	11704	11020	10526	8816	8886
	M00170	C4-dicarboxylic acid cycle, phosphoenolpyruvate carboxykinase type	28436	26670	26096	32464	37622	32308	36678	28038	24100	18528	16196	15756
	M00171	C4-dicarboxylic acid cycle, NAD - malic enzyme type	14138	13200	13516	17582	20508	17594	20208	13182	11596	7172	6282	5770
	M00172	C4-dicarboxylic acid cycle, NADP - malic enzyme type	26680	24170	23858	31338	35952	30566	36004	24836	22614	17698	15090	14656
	M00173	Reductive citrate cycle (Arnon-Buchanan cycle)	141228	127624	122056	147820	164356	153070	162070	151320	128844	129480	110634	113508
	M00374	Dicarboxylate-hydroxybutyrate cycle	89018	79492	71194	92428	104142	92116	104900	89236	75918	73668	62740	63852
	M00375	Hydroxypropionate-hydroxybutylate cycle	16964	14238	9722	17020	22886	17108	21536	12414	11716	3346	3480	3500
	M00376	3-Hydroxypropionate bi-cycle	65804	57838	49742	66294	74204	65230	71942	67702	55952	56998	49442	50112
	M00377	Reductive acetyl-CoA pathway (Wood-Ljungdahl pathway)	26784	23302	19478	30360	35430	30082	34430	23756	24408	22250	18382	19262
	M00579	Phosphate acetyltransferase-acetate kinase pathway, acetyl-CoA => acetate	29062	27122	24118	30320	33594	29344	34028	32894	25798	26046	22250	23498
	M00620	Incomplete reductive citrate cycle, acetyl-CoA => oxoglutarate	31822	30126	29636	30616	31966	31702	37576	40064	31590	34176	29388	30406

## Sheet: Table S6
Table S6. Reads number of host-microbe recognition and antiviral defense strategies in in Aurelia coerulea.
Category	KO or NOG ID	KO or COG description	P1	P2	P3	ES1	ES2	ES3	AS1	AS2	AS3	E1	E2	E3
type III secretion system	K03230	type III secretion protein V	180	86	124	662	980	1268	386	174	344	0	12	4
	K03224	ATP synthase in type III secretion protein N [EC:7.4.2.8]	150	68	44	462	724	842	262	156	310	8	0	2
	K03219	type III secretion protein C	136	92	86	554	772	804	238	132	284	0	0	6
	K04058	type III secretion protein W	144	74	60	370	696	840	200	100	250	0	0	8
	K03229	type III secretion protein U	134	94	36	402	800	616	204	100	254	0	2	4
	K03222	type III secretion protein J	156	74	56	356	636	658	266	116	230	8	0	0
	K03228	type III secretion protein T	90	54	58	408	602	582	192	96	184	4	0	0
	K03226	type III secretion protein R	94	64	50	370	514	666	194	64	206	6	0	0
	K03227	type III secretion protein S	14	30	8	126	152	168	62	6	50	4	0	0
	K04057	type III secretion protein P	10	32	12	8	40	62	38	4	42	0	0	0
	K03225	type III secretion protein Q	42	16	8	30	32	30	10	8	36	0	0	0
	K04056	type III secretion protein O	14	6	4	4	22	26	4	6	24	0	0	0
	K04059	type III secretion protein X	14	6	0	12	6	14	6	6	16	0	0	0
	K03223	type III secretion protein L	14	20	12	4	24	22	18	0	14	0	0	0
	K03221	type III secretion protein F	0	0	0	4	8	0	6	2	8	0	0	0
type IV secretion system	K03199	type IV secretion system protein VirB4 [EC:7.4.2.8]	2448	1018	1098	2864	3496	2994	1688	1192	2234	176	166	140
	K03205	type IV secretion system protein VirD4 [EC:7.4.2.8]	816	336	476	246	200	600	268	496	216	210	192	206
	K03196	type IV secretion system protein VirB11 [EC:7.4.2.8]	474	258	294	146	44	404	76	160	60	104	90	90
	K03201	type IV secretion system protein VirB6	416	212	320	120	46	428	98	154	66	92	100	94
	K03195	type IV secretion system protein VirB10	434	224	264	82	40	410	72	188	72	118	68	84
	K03203	type IV secretion system protein VirB8	438	196	318	88	46	284	40	166	60	70	50	84
	K03204	type IV secretion system protein VirB9	426	162	244	86	66	280	48	110	54	96	86	40
	K03200	type IV secretion system protein VirB5	418	194	224	102	32	288	62	118	46	74	50	68
	K03194	type IV secretion system protein VirB1	74	6	0	0	30	18	10	6	4	0	0	0
type VI secretion system	K11891	type VI secretion system protein ImpL	13290	12722	13078	18276	19208	19512	16578	22122	15120	19916	15116	14976
	K11904	type VI secretion system secreted protein VgrG	8928	9294	9174	13606	14002	14022	11636	13834	10466	13578	10948	10464
	K11892	type VI secretion system protein ImpK	7142	6780	7360	10104	9560	9538	8388	9954	8858	10948	8584	8654
	K11903	type VI secretion system secreted protein Hcp	4318	4100	3750	5752	5890	5988	5040	5990	5520	6780	5458	5464
	K11906	type VI secretion system protein VasD	3952	3750	4008	5520	5064	5298	4336	5344	4634	5728	4414	4210
	K11907	type VI secretion system protein VasG	5014	4554	6228	8952	9592	10006	5632	5234	6586	4238	3318	3402
eukaryote-like repeat proteins	COG0666	Ankyrin repeat	4276	5562	4188	5462	5758	4984	5890	10832	6310	11260	8834	8766
	COG2319	WD40 repeat	6308	5008	5620	6548	7544	8790	6458	6008	6700	6880	6690	6658
	COG4886	Leucine-rich repeat (LRR) protein	1882	1226	1100	4818	6854	7474	3212	2156	3260	490	572	752
	COG0457	Tetratricopeptide (TPR) repeat	16498	15446	17024	24132	24518	25004	24468	22582	22796	34420	29130	28672
CRISPR system	COG3415	CRISPR-associated protein Csa3, CARF domain	42516	26540	27586	43198	46498	42980	56630	24348	42994	69432	59920	58090
	COG1203	CRISPR-Cas type I system-associated endonuclease/helicase Cas3	172	112	134	872	1252	1402	516	456	742	270	362	376
	COG5932	CRISPR-Cas type I-F system-associated endonuclease/helicase Cas3f, fused to Cas2 domain	0	2	0	8	0	8	14	18	24	0	10	6
	COG5942	CRISPR-Cas system type I-E effector complex large subunit Cas8e	110	64	52	558	860	988	232	124	264	92	84	68
	COG1518	CRISPR-Cas system-associated integrase Cas1	1170	1150	1652	2770	4612	3650	3474	2310	2964	272	320	302
	COG5943	CRISPR-Cas system type I-F effector complex large subunit Cas8f	2300	2230	1428	1256	1622	1194	3476	1480	3024	4516	3798	3878
	COG5936	CRISPR-Cas system type I-F effector complex subunit Cas7f/Csy3, RAMP superfamily	1718	1472	908	872	974	732	2428	980	2180	2456	2272	1930
	COG5935	CRISPR-Cas system endoribonuclease Cas6f/Csy4, RAMP superfamily	2	12	14	48	22	14	58	112	132	62	102	106
	COG5949	CRISPR-Cas system type I-E effector complex small subunit Cse2	48	10	24	250	500	602	192	80	142	30	50	26
	COG1343	CRISPR/Cas system-associated endoribonuclease Cas2	488	406	694	1116	1906	1714	1474	892	1244	44	62	108
	COG5934	CRISPR-Cas system endoribonuclease Cas6e, RAMP superfamily	90	46	38	464	670	740	234	124	254	52	48	48
	COG3513	CRISPR-Cas system type-II protein Cas9	1492	1262	2076	3166	6422	4992	4258	3464	3164	154	174	198
	COG5933	CRISPR-Cas system type I-F effector complex subunit Cas5f/Csy2, RAMP superfamily	8	8	14	48	22	36	102	90	144	46	106	128
	COG5950	CRISPR-Cas system type II-D effector complex subunit Csx10, RAMP superfamily Cas5 group	124	80	64	574	770	822	348	88	310	40	26	26
	COG1688	CRISPR/Cas system-associated protein Cas5, RAMP superfamily	0	0	0	0	0	0	4	0	6	56	12	30
	COG5551	CRISPR/Cas system endoribonuclease Cas6, RAMP superfamily	182	66	94	622	944	1196	348	164	436	2	6	0
	COG1336	CRISPR-Cas system type III CMR-effector complex subunit Cmr4, RAMP superfamily Cas7 group	0	0	8	0	0	0	44	70	58	26	78	80
	COG1353	CRISPR/Cas system-associated protein Cas10, large subunit of type III CRISPR-Cas systems, contains HD superfamily nuclease domain	112	110	60	564	910	998	308	136	312	42	32	30
	COG1337	CRISPR-Cas system type III CSM-effector complex subunit Csm3, RAMP superfamily Cas7 group	348	204	136	1418	2134	2518	714	370	780	46	48	34
RM system	COG0732	Restriction endonuclease S subunit	24194	19662	18294	30366	36212	33226	25928	12838	18594	34968	29434	29536
	COG4096	Type I site-specific restriction endonuclease, part of a restriction-modification system	7626	6358	5558	7236	11088	10290	8212	4760	7446	24160	18160	17962
	COG3587	Restriction endonuclease, type III RM system	1338	1382	1314	2220	1812	2326	818	572	508	1234	1142	952
	COG3421	Type III restriction endonuclease	0	0	0	0	0	0	0	0	0	0	14	8
	COG1002	Type II restriction/modification system, endonuclease and methylase domains	1374	1352	1244	1010	914	978	4576	2136	1698	5580	4452	4116
	COG1401	5-methylcytosine-specific restriction endonuclease McrBC, GTP-binding regulatory subunit McrB	2842	1776	1860	5436	6344	6026	9248	4848	3134	3422	3222	3066
	COG3183	Predicted restriction endonuclease, HNH family	3306	2660	2054	4358	4986	4700	5206	7992	4606	8076	6724	6598
	COG3440	Predicted restriction endonuclease	1372	1708	1036	3706	5356	4818	19084	9610	5544	6640	5376	5604
	COG1715	Restriction endonuclease Mrr	1162	600	268	524	736	658	2032	700	760	1078	1040	934
	COG4268	5-methylcytosine-specific restriction endonuclease McrBC, regulatory subunit McrC	3524	2904	2366	4100	4918	3952	4444	4692	3266	7104	5930	5836
	COG1403	5-methylcytosine-specific restriction endonuclease McrA	2822	3282	4856	3900	3934	4680	2030	1580	2572	4758	4238	3988
	COG4804	Predicted nuclease of restriction endonuclease-like (RecB) superfamily, DUF1016 family	36	16	10	26	40	54	72	76	40	2	2	10
	COG4127	Predicted restriction endonuclease, Mrr-cat superfamily	2	2	0	6	10	10	4	0	14	0	0	0
	COG2810	Predicted type IV restriction endonuclease	104	328	70	138	208	192	100	160	30	4	4	4

## Sheet: Table S7
Table S7. Overview statistics for Metagenome-assembled genomes generated from four stages of Aurelia coerulea.
MAG ID	completeness	contamination	strain_heterogeneity	length	N50	centrality	taxonomy
MAG1	53.89	4.72	92.68	2349200	14394	0	d__Bacteria;p__Proteobacteria;c__Gammaproteobacteria;o__Enterobacterales;f__Vibrionaceae;g__Vibrio;s__Vibrio tasmaniensis_A
MAG2	83.78	1.37	22.22	4315494	199675	0.999479	d__Bacteria;p__Proteobacteria;c__Gammaproteobacteria;o__Enterobacterales;f__Vibrionaceae;g__Vibrio;s__Vibrio tapetis
MAG3	76.23	3.9	31.91	3259392	8213	0	d__Bacteria;p__Proteobacteria;c__Gammaproteobacteria;o__Enterobacterales;f__Vibrionaceae;g__Vibrio;s__Vibrio hepatarius
MAG4	64.66	0.86	100	4101258	26197	0.994165	d__Bacteria;p__Proteobacteria;c__Gammaproteobacteria;o__Enterobacterales;f__Vibrionaceae;g__Vibrio;s__Vibrio sp000272145
MAG5	82.72	0.83	28.57	3922630	108342	0	d__Bacteria;p__Proteobacteria;c__Gammaproteobacteria;o__Enterobacterales;f__Vibrionaceae;g__Vibrio;s__Vibrio sp000272145
MAG6	56.9	0	0	4845393	8406	0	d__Bacteria;p__Proteobacteria;c__Gammaproteobacteria;o__Enterobacterales;f__Vibrionaceae;g__Vibrio;s__Vibrio sp013114595
MAG7	93.81	3.43	5.56	5183125	36470	0.994127	d__Bacteria;p__Proteobacteria;c__Gammaproteobacteria;o__Enterobacterales;f__Vibrionaceae;g__Vibrio;s__Vibrio sp013114595
MAG8	99.46	1.81	37.5	4177580	94591	0.999285	d__Bacteria;p__Proteobacteria;c__Gammaproteobacteria;o__Enterobacterales;f__Moritellaceae;g__Moritella;s__
MAG9	97.84	2.76	44.44	3876475	35493	0.997899	d__Bacteria;p__Proteobacteria;c__Gammaproteobacteria;o__Enterobacterales;f__Moritellaceae;g__Moritella;s__
MAG10	50.86	0	0	1878156	8750	0	d__Bacteria;p__Proteobacteria;c__Gammaproteobacteria;o__Enterobacterales;f__Moritellaceae;g__Moritella;s__
MAG11	66.15	2.97	11.11	3677143	5737	0	d__Bacteria;p__Proteobacteria;c__Gammaproteobacteria;o__Enterobacterales;f__Moritellaceae;g__Moritella;s__
MAG12	99.46	2.22	37.5	3992739	42002	0.999186	d__Bacteria;p__Proteobacteria;c__Gammaproteobacteria;o__Enterobacterales;f__Moritellaceae;g__Moritella;s__
MAG13	61.43	1.35	20	2167922	5715	0	d__Bacteria;p__Proteobacteria;c__Gammaproteobacteria;o__Enterobacterales;f__Alteromonadaceae;g__Pseudoalteromonas;s__Pseudoalteromonas undina
MAG14	60.34	6.9	100	3841780	5629	0	d__Bacteria;p__Proteobacteria;c__Gammaproteobacteria;o__Enterobacterales;f__Alteromonadaceae;g__Pseudoalteromonas;s__Pseudoalteromonas undina
MAG15	92.13	2.67	86.67	3562899	20191	0.991884	d__Bacteria;p__Proteobacteria;c__Gammaproteobacteria;o__Enterobacterales;f__Alteromonadaceae;g__Pseudoalteromonas;s__Pseudoalteromonas undina
MAG16	87.93	2	69.23	3365007	18811	0	d__Bacteria;p__Proteobacteria;c__Gammaproteobacteria;o__Enterobacterales;f__Alteromonadaceae;g__Pseudoalteromonas;s__Pseudoalteromonas undina
MAG17	66.9	2.1	83.33	2756023	9541	0	d__Bacteria;p__Proteobacteria;c__Gammaproteobacteria;o__Enterobacterales;f__Alteromonadaceae;g__Pseudoalteromonas;s__Pseudoalteromonas undina
MAG18	53.45	1.72	100	2145666	5919	0	d__Bacteria;p__Proteobacteria;c__Gammaproteobacteria;o__Enterobacterales;f__Alteromonadaceae;g__Pseudoalteromonas;s__Pseudoalteromonas undina
MAG19	91.48	2.14	85.71	3438362	16409	0.993217	d__Bacteria;p__Proteobacteria;c__Gammaproteobacteria;o__Enterobacterales;f__Alteromonadaceae;g__Pseudoalteromonas;s__Pseudoalteromonas undina
MAG20	65.86	1.72	100	2740668	6673	0	d__Bacteria;p__Proteobacteria;c__Gammaproteobacteria;o__Enterobacterales;f__Alteromonadaceae;g__Cognaticolwellia;s__
MAG21	86.6	3.38	56.67	3840832	13908	0.992853	d__Bacteria;p__Proteobacteria;c__Gammaproteobacteria;o__Enterobacterales;f__Alteromonadaceae;g__Cognaticolwellia;s__
MAG22	55.39	3.82	59.09	2366635	7173	0	d__Bacteria;p__Proteobacteria;c__Gammaproteobacteria;o__Enterobacterales;f__Alteromonadaceae;g__Cognaticolwellia;s__
MAG23	58.97	1.72	100	3489737	9440	0	d__Bacteria;p__Proteobacteria;c__Gammaproteobacteria;o__Enterobacterales;f__Alteromonadaceae;g__Cognaticolwellia;s__
MAG24	56.65	2.25	26.32	3946775	44206	0	d__Bacteria;p__Proteobacteria;c__Gammaproteobacteria;o__Enterobacterales;f__Alteromonadaceae;g__Cognaticolwellia;s__
MAG25	59.48	5.17	66.67	3062122	25797	0	d__Bacteria;p__Proteobacteria;c__Gammaproteobacteria;o__Enterobacterales;f__Alteromonadaceae;g__Cognaticolwellia;s__
MAG26	58.93	3.45	50	2479318	81616	0	d__Bacteria;p__Proteobacteria;c__Gammaproteobacteria;o__Enterobacterales;f__Alteromonadaceae;g__Cognaticolwellia;s__
MAG27	73.19	2.44	85.71	2606225	24393	0	d__Bacteria;p__Campylobacterota;c__Campylobacteria;o__Campylobacterales;f__Arcobacteraceae;g__Poseidonibacter;s__
MAG28	97.97	0.81	50	3634857	24704	0.992701	d__Bacteria;p__Campylobacterota;c__Campylobacteria;o__Campylobacterales;f__Arcobacteraceae;g__Poseidonibacter;s__
MAG29	62.1	5.05	77.78	1975480	21886	0	d__Bacteria;p__Campylobacterota;c__Campylobacteria;o__Campylobacterales;f__Arcobacteraceae;g__Poseidonibacter;s__
MAG30	55.17	0.86	100	2027531	24674	0	d__Bacteria;p__Campylobacterota;c__Campylobacteria;o__Campylobacterales;f__Arcobacteraceae;g__Poseidonibacter;s__
MAG31	50.87	0.41	100	1105180	23383	0.99297	d__Bacteria;p__Campylobacterota;c__Campylobacteria;o__Campylobacterales;f__Arcobacteraceae;g__Poseidonibacter;s__
MAG32	93.46	2.24	50	2970956	9477	0.991312	d__Bacteria;p__Campylobacterota;c__Campylobacteria;o__Campylobacterales;f__Arcobacteraceae;g__Poseidonibacter;s__Poseidonibacter sp002470185
MAG33	69.07	1.83	33.33	2034459	9540	0	d__Bacteria;p__Campylobacterota;c__Campylobacteria;o__Campylobacterales;f__Arcobacteraceae;g__Poseidonibacter;s__Poseidonibacter sp002470185
MAG34	51.71	0	0	3639856	20075	0.996418	d__Bacteria;p__Proteobacteria;c__Gammaproteobacteria;o__Enterobacterales;f__Vibrionaceae;g__Photobacterium;s__
MAG35	83.11	2.64	50	4688069	28462	0.994737	d__Bacteria;p__Proteobacteria;c__Gammaproteobacteria;o__Enterobacterales;f__Vibrionaceae;g__Photobacterium;s__
MAG36	58.8	4.55	14.89	2848696	4437	0	d__Bacteria;p__Proteobacteria;c__Gammaproteobacteria;o__Enterobacterales;f__Vibrionaceae;g__Photobacterium;s__
MAG37	91.34	4.48	17.14	6194258	135411	0.999044	d__Bacteria;p__Proteobacteria;c__Gammaproteobacteria;o__Enterobacterales;f__Vibrionaceae;g__Photobacterium;s__
MAG38	50.88	0	0	1669282	83447	0	d__Bacteria;p__Proteobacteria;c__Gammaproteobacteria;o__Enterobacterales;f__Vibrionaceae;g__Photobacterium;s__Photobacterium swingsii
MAG39	96.36	2.98	50	4359882	23896	0.994146	d__Bacteria;p__Proteobacteria;c__Gammaproteobacteria;o__Enterobacterales;f__Alteromonadaceae;g__Colwellia;s__
MAG40	92.24	2.17	33.33	4587261	26100	0.995338	d__Bacteria;p__Proteobacteria;c__Gammaproteobacteria;o__Enterobacterales;f__Alteromonadaceae;g__Colwellia;s__
MAG41	99.57	0.02	100	3542848	104228	0.998633	d__Bacteria;p__Proteobacteria;c__Gammaproteobacteria;o__Pseudomonadales;f__Nitrincolaceae;g__Neptuniibacter;s__Neptuniibacter marinus
MAG42	100	0.62	0	4097089	350871	0.999617	d__Bacteria;p__Proteobacteria;c__Gammaproteobacteria;o__Enterobacterales;f__Psychrobiaceae;g__Psychrobium;s__
MAG43	78.88	0.74	25	2707776	9283	0.990963	d__Bacteria;p__Proteobacteria;c__Gammaproteobacteria;o__Pseudomonadales;f__Halomonadaceae;g__Oceanospirillum;s__

## Sheet: Table S8
Table S8. Nutritional Functions of 43 metagenome-assembled genomes.
	Cofactor and vitamin metabolism									Amino acid biosynthesis									Carbon fixation
KEGG_Module	M00115	M00116	M00117	M00123	M00125	M00126	M00127	M00572	M00577	M00016	M00526	M00527	M00017	M00018	M00015	M00844	M00026	M00021	M00165	M00167	M00168
MAG_ID	NAD biosynthesis, aspartate => quinolinate => NAD	Menaquinone biosynthesis, chorismate (+ polyprenyl-PP) => menaquinol	Ubiquinone biosynthesis, prokaryotes, chorismate (+ polyprenyl-PP) => ubiquinol	Biotin biosynthesis, pimeloyl-ACP/CoA => biotin	Riboflavin biosynthesis, plants and bacteria, GTP => riboflavin/FMN/FAD	Tetrahydrofolate biosynthesis, GTP => THF	Thiamine biosynthesis, prokaryotes, AIR (+ DXP/tyrosine) => TMP/TPP	Pimeloyl-ACP biosynthesis, BioC-BioH pathway, malonyl-ACP => pimeloyl-ACP	Biotin biosynthesis, BioW pathway, pimelate => pimeloyl-CoA => biotin	Lysine biosynthesis, succinyl-DAP pathway, aspartate => lysine	Lysine biosynthesis, DAP dehydrogenase pathway, aspartate => lysine	Lysine biosynthesis, DAP aminotransferase pathway, aspartate => lysine	Methionine biosynthesis, aspartate => homoserine => methionine	Threonine biosynthesis, aspartate => homoserine => threonine	Proline biosynthesis, glutamate => proline	Arginine biosynthesis, ornithine => arginine	Histidine biosynthesis, PRPP => histidine	Cysteine biosynthesis, serine => cysteine	Reductive pentose phosphate cycle (Calvin cycle)	Reductive pentose phosphate cycle, glyceraldehyde-3P => ribulose-5P	CAM (Crassulacean acid metabolism), dark
MAG1	Absent	Absent	Absent	Present	Absent	Present	Absent	Absent	Absent	Absent	Absent	Absent	Absent	Present	Present	Present	Absent	Absent	Present	Present	Absent
MAG2	Absent	Present	Present	Present	Present	Present	Present	Present	Present	Present	Present	Present	Present	Present	Present	Present	Present	Present	Present	Present	Absent
MAG3	Absent	Absent	Absent	Present	Present	Present	Absent	Present	Absent	Present	Present	Present	Absent	Present	Present	Present	Present	Present	Absent	Present	Absent
MAG4	Absent	Present	Absent	Present	Absent	Absent	Present	Present	Present	Present	Present	Present	Present	Present	Present	Absent	Present	Present	Absent	Absent	Absent
MAG5	Absent	Present	Present	Present	Present	Absent	Present	Absent	Present	Present	Present	Present	Present	Present	Absent	Present	Present	Present	Absent	Present	Absent
MAG6	Absent	Present	Absent	Absent	Present	Present	Absent	Absent	Absent	Present	Absent	Absent	Absent	Absent	Present	Absent	Absent	Absent	Present	Present	Absent
MAG7	Present	Present	Present	Present	Present	Present	Present	Present	Present	Present	Present	Present	Present	Present	Absent	Present	Present	Present	Absent	Present	Absent
MAG8	Present	Absent	Present	Present	Present	Present	Present	Present	Present	Present	Present	Present	Present	Present	Present	Present	Present	Present	Present	Present	Absent
MAG9	Present	Absent	Present	Present	Present	Present	Present	Present	Present	Present	Present	Present	Absent	Present	Present	Present	Present	Present	Absent	Present	Absent
MAG10	Absent	Absent	Absent	Present	Absent	Absent	Absent	Absent	Absent	Absent	Absent	Absent	Absent	Present	Present	Present	Absent	Present	Absent	Absent	Absent
MAG11	Present	Absent	Present	Present	Absent	Present	Present	Present	Present	Present	Present	Present	Absent	Present	Present	Present	Absent	Absent	Present	Present	Absent
MAG12	Present	Absent	Present	Present	Present	Present	Present	Present	Present	Present	Present	Present	Absent	Present	Present	Present	Present	Present	Present	Present	Absent
MAG13	Absent	Absent	Present	Absent	Absent	Present	Absent	Absent	Absent	Present	Absent	Absent	Absent	Absent	Present	Absent	Absent	Absent	Absent	Absent	Absent
MAG14	Present	Absent	Present	Absent	Present	Present	Present	Absent	Absent	Present	Absent	Absent	Present	Absent	Absent	Present	Absent	Present	Present	Present	Absent
MAG15	Present	Absent	Absent	Absent	Present	Present	Present	Absent	Absent	Present	Present	Present	Present	Present	Present	Present	Absent	Present	Absent	Absent	Absent
MAG16	Present	Absent	Present	Absent	Present	Present	Present	Absent	Absent	Present	Present	Present	Present	Present	Absent	Present	Absent	Present	Present	Present	Absent
MAG17	Absent	Absent	Absent	Absent	Absent	Absent	Present	Absent	Absent	Present	Absent	Absent	Present	Present	Absent	Absent	Absent	Absent	Absent	Absent	Absent
MAG18	Absent	Absent	Absent	Absent	Absent	Present	Absent	Absent	Absent	Absent	Absent	Absent	Present	Present	Present	Present	Absent	Present	Absent	Absent	Absent
MAG19	Absent	Absent	Present	Present	Absent	Present	Absent	Present	Absent	Present	Present	Present	Present	Present	Present	Present	Absent	Present	Absent	Absent	Absent
MAG20	Absent	Absent	Absent	Present	Absent	Present	Absent	Absent	Present	Absent	Absent	Absent	Absent	Absent	Absent	Present	Absent	Present	Absent	Present	Absent
MAG21	Present	Absent	Present	Present	Absent	Present	Absent	Present	Present	Present	Present	Present	Present	Present	Present	Present	Absent	Present	Present	Present	Absent
MAG22	Present	Absent	Absent	Absent	Present	Absent	Absent	Absent	Absent	Absent	Absent	Absent	Present	Present	Present	Absent	Absent	Present	Absent	Absent	Absent
MAG23	Absent	Absent	Present	Absent	Absent	Present	Present	Absent	Absent	Present	Absent	Absent	Absent	Present	Present	Present	Absent	Absent	Present	Present	Absent
MAG24	Absent	Absent	Absent	Absent	Absent	Present	Absent	Absent	Absent	Present	Absent	Absent	Present	Absent	Absent	Present	Absent	Absent	Absent	Absent	Absent
MAG25	Absent	Absent	Present	Present	Absent	Absent	Absent	Present	Present	Absent	Absent	Absent	Absent	Absent	Present	Absent	Absent	Present	Absent	Absent	Absent
MAG26	Absent	Absent	Absent	Present	Absent	Present	Absent	Absent	Absent	Absent	Absent	Absent	Absent	Absent	Absent	Absent	Absent	Absent	Absent	Absent	Absent
MAG27	Present	Absent	Absent	Absent	Absent	Absent	Absent	Absent	Absent	Absent	Absent	Absent	Absent	Present	Absent	Present	Present	Present	Absent	Absent	Absent
MAG28	Present	Absent	Absent	Present	Absent	Absent	Absent	Absent	Absent	Present	Present	Present	Present	Present	Absent	Present	Present	Present	Absent	Present	Absent
MAG29	Absent	Absent	Absent	Absent	Absent	Absent	Absent	Absent	Absent	Absent	Absent	Absent	Absent	Absent	Absent	Absent	Absent	Present	Absent	Absent	Absent
MAG30	Absent	Absent	Absent	Absent	Absent	Absent	Absent	Absent	Absent	Absent	Absent	Absent	Absent	Absent	Absent	Present	Absent	Absent	Absent	Absent	Absent
MAG31	Absent	Absent	Absent	Absent	Absent	Absent	Absent	Absent	Absent	Absent	Absent	Absent	Absent	Absent	Absent	Absent	Absent	Absent	Absent	Absent	Absent
MAG32	Present	Absent	Absent	Absent	Absent	Absent	Absent	Absent	Absent	Absent	Present	Present	Absent	Present	Present	Absent	Present	Present	Absent	Absent	Absent
MAG33	Present	Absent	Absent	Absent	Absent	Absent	Absent	Absent	Absent	Absent	Absent	Absent	Absent	Absent	Absent	Absent	Present	Present	Absent	Present	Absent
MAG34	Absent	Present	Present	Present	Present	Present	Present	Present	Present	Present	Present	Present	Absent	Present	Present	Present	Present	Absent	Present	Present	Absent
MAG35	Absent	Present	Present	Present	Present	Present	Present	Present	Present	Present	Present	Present	Present	Present	Present	Present	Present	Absent	Absent	Absent	Absent
MAG36	Absent	Present	Absent	Absent	Present	Present	Present	Absent	Absent	Present	Absent	Absent	Absent	Present	Present	Absent	Present	Absent	Absent	Absent	Absent
MAG37	Present	Present	Present	Present	Present	Present	Present	Present	Present	Present	Present	Present	Present	Present	Present	Present	Present	Present	Present	Present	Absent
MAG38	Absent	Absent	Absent	Present	Absent	Absent	Absent	Absent	Present	Absent	Absent	Absent	Absent	Present	Absent	Absent	Present	Absent	Absent	Absent	Absent
MAG39	Absent	Absent	Present	Present	Present	Present	Present	Present	Absent	Present	Present	Present	Present	Absent	Present	Present	Present	Present	Present	Present	Absent
MAG40	Present	Absent	Present	Present	Present	Present	Present	Present	Absent	Present	Absent	Absent	Present	Present	Present	Present	Present	Present	Present	Present	Absent
MAG41	Present	Absent	Present	Present	Present	Present	Present	Present	Present	Present	Present	Present	Present	Present	Present	Present	Present	Present	Absent	Present	Present
MAG42	Present	Absent	Present	Present	Present	Present	Present	Present	Absent	Present	Present	Present	Present	Present	Present	Present	Present	Present	Present	Present	Absent
MAG43	Present	Absent	Present	Present	Absent	Absent	Absent	Present	Absent	Present	Absent	Absent	Absent	Absent	Present	Absent	Absent	Absent	Absent	Absent	Absent
The MAGs in red fonts are significantly different in relative abundance between four life stages of Aurelia coerulea.
The KEGG module categories in the Table S8 only include the nutritional functions with significant differences in functional abundance between the life stages in Figure 2.

## Sheet: Table S9
Table S9. Functions of 43 metagenome-assembled genomes linked with host-microbe recognition and antiviral defense strategies.
	type III secretion system								type IV secretion system	type VI secretion system						CRISPR system					RM system									Eukaryote-like proteins
KO,COG	K03230	K03224	K03219	K03229	K03222	K03228	K03226	K03227	K03199	K11891	K11904	K11892	K11903	K11906	K11907	COG1203	COG1518	COG5551	COG1353	COG1337	COG0732	COG4096	COG3587	COG1401	COG3183	COG3440	COG4268	COG1403	COG4127	COG4886	COG0457	COG2319	COG0666
MAG_ID	yscV, sctV, hrcV, ssaV, invA	yscN, sctN, hrcN, ssaN	yscC, sctC, ssaC	yscU, sctU, hrcU, ssaU	yscJ, sctJ, hrcJ, ssaJ	yscT, sctT, hrcT, ssaT	yscR, sctR, hrcR, ssaR	yscS, sctS, hrcS, ssaS	virB4, lvhB4	impL, vasK, icmF	vgrG	impK, ompA, vasF, dotU	hcp	vasD, lip	vasG, clpV	CRISPR-Cas type I system-associated endonuclease/helicase Cas3	CRISPR-Cas system-associated integrase Cas1	CRISPR/Cas system endoribonuclease Cas6, RAMP superfamily	CRISPR/Cas system-associated protein Cas10, large subunit of type III CRISPR-Cas systems, contains HD superfamily nuclease domain	CRISPR-Cas system type III CSM-effector complex subunit Csm3, RAMP superfamily Cas7 group	Restriction endonuclease S subunit	Type I site-specific restriction endonuclease, part of a restriction-modification system	Restriction endonuclease, type III RM system	5-methylcytosine-specific restriction endonuclease McrBC, GTP-binding regulatory subunit McrB	Predicted restriction endonuclease, HNH family	Predicted restriction endonuclease	5-methylcytosine-specific restriction endonuclease McrBC, regulatory subunit McrC	5-methylcytosine-specific restriction endonuclease McrA	Predicted restriction endonuclease, Mrr-cat superfamily	Leucine-rich repeat (LRR) protein	Tetratricopeptide (TPR) repeat	WD40 repeat	Ankyrin repeat
MAG1	Absent	Absent	Absent	Absent	Absent	Absent	Absent	Absent	Absent	Absent	Absent	Absent	Absent	Absent	Absent	Absent	Absent	Absent	Absent	Absent	Absent	Absent	Absent	Absent	Absent	Absent	Absent	Present	Absent	Absent	Present	Present	Absent
MAG2	Absent	Absent	Absent	Absent	Absent	Absent	Absent	Absent	Absent	Present	Present	Present	Present	Present	Present	Absent	Absent	Absent	Absent	Absent	Absent	Absent	Absent	Absent	Absent	Absent	Absent	Absent	Absent	Present	Absent	Present	Present
MAG3	Absent	Absent	Absent	Absent	Absent	Absent	Absent	Absent	Absent	Present	Present	Absent	Absent	Absent	Absent	Absent	Absent	Absent	Absent	Absent	Absent	Absent	Absent	Absent	Absent	Absent	Absent	Absent	Absent	Present	Present	Present	Absent
MAG4	Absent	Absent	Absent	Absent	Absent	Absent	Absent	Absent	Absent	Absent	Absent	Absent	Absent	Absent	Absent	Absent	Absent	Absent	Absent	Absent	Present	Present	Absent	Present	Present	Present	Present	Present	Present	Present	Absent	Present	Present
MAG5	Absent	Absent	Absent	Absent	Absent	Absent	Absent	Absent	Absent	Present	Present	Present	Present	Present	Present	Absent	Absent	Absent	Absent	Absent	Present	Present	Absent	Absent	Absent	Present	Absent	Present	Absent	Present	Present	Present	Present
MAG6	Absent	Present	Absent	Present	Absent	Absent	Absent	Absent	Absent	Absent	Absent	Absent	Present	Absent	Present	Absent	Absent	Absent	Absent	Absent	Present	Present	Absent	Present	Absent	Present	Present	Present	Present	Present	Present	Present	Present
MAG7	Absent	Absent	Absent	Absent	Absent	Absent	Absent	Absent	Absent	Present	Present	Present	Present	Present	Present	Absent	Absent	Absent	Absent	Absent	Present	Absent	Absent	Present	Present	Present	Present	Present	Present	Present	Present	Present	Present
MAG8	Absent	Absent	Absent	Absent	Absent	Absent	Absent	Absent	Absent	Absent	Absent	Absent	Absent	Absent	Absent	Absent	Absent	Absent	Absent	Absent	Present	Absent	Absent	Absent	Absent	Absent	Absent	Present	Absent	Present	Present	Absent	Present
MAG9	Absent	Absent	Absent	Absent	Absent	Absent	Absent	Absent	Absent	Absent	Absent	Absent	Absent	Absent	Absent	Absent	Absent	Absent	Absent	Absent	Present	Absent	Absent	Absent	Absent	Present	Absent	Present	Absent	Present	Present	Absent	Present
MAG10	Absent	Absent	Absent	Absent	Absent	Absent	Absent	Absent	Absent	Absent	Absent	Absent	Absent	Absent	Absent	Absent	Absent	Absent	Absent	Absent	Absent	Absent	Absent	Absent	Absent	Absent	Absent	Present	Absent	Present	Present	Absent	Absent
MAG11	Absent	Absent	Absent	Absent	Absent	Absent	Absent	Absent	Absent	Absent	Absent	Absent	Absent	Absent	Absent	Absent	Absent	Absent	Absent	Absent	Present	Absent	Absent	Absent	Absent	Present	Absent	Absent	Absent	Present	Present	Absent	Absent
MAG12	Absent	Absent	Absent	Absent	Absent	Absent	Absent	Absent	Absent	Absent	Absent	Absent	Absent	Absent	Absent	Absent	Absent	Absent	Absent	Absent	Present	Absent	Absent	Present	Absent	Present	Absent	Present	Absent	Present	Present	Absent	Present
MAG13	Absent	Absent	Absent	Absent	Absent	Absent	Absent	Absent	Absent	Absent	Absent	Absent	Absent	Absent	Absent	Absent	Absent	Absent	Absent	Absent	Absent	Absent	Absent	Absent	Absent	Absent	Absent	Present	Absent	Absent	Absent	Present	Present
MAG14	Absent	Absent	Absent	Absent	Absent	Absent	Absent	Absent	Absent	Present	Present	Present	Present	Present	Present	Absent	Absent	Absent	Absent	Absent	Present	Present	Present	Absent	Absent	Absent	Absent	Present	Absent	Absent	Present	Present	Present
MAG15	Absent	Absent	Absent	Absent	Absent	Absent	Absent	Absent	Absent	Absent	Present	Absent	Present	Absent	Present	Absent	Absent	Absent	Absent	Absent	Present	Present	Present	Absent	Absent	Absent	Absent	Present	Absent	Absent	Present	Present	Present
MAG16	Absent	Absent	Absent	Absent	Absent	Absent	Absent	Absent	Absent	Absent	Absent	Absent	Absent	Absent	Absent	Absent	Absent	Absent	Absent	Absent	Absent	Absent	Absent	Absent	Absent	Absent	Absent	Present	Absent	Absent	Present	Present	Present
MAG17	Absent	Absent	Absent	Absent	Absent	Absent	Absent	Absent	Absent	Present	Present	Present	Present	Present	Present	Absent	Absent	Absent	Absent	Absent	Absent	Absent	Absent	Absent	Absent	Absent	Absent	Absent	Absent	Absent	Present	Present	Present
MAG18	Absent	Absent	Absent	Absent	Absent	Absent	Absent	Absent	Absent	Absent	Present	Absent	Absent	Absent	Present	Absent	Absent	Absent	Absent	Absent	Present	Absent	Absent	Absent	Absent	Absent	Absent	Absent	Absent	Absent	Present	Present	Absent
MAG19	Absent	Absent	Absent	Absent	Absent	Absent	Absent	Absent	Absent	Present	Present	Present	Present	Present	Present	Absent	Absent	Absent	Absent	Absent	Present	Present	Present	Absent	Absent	Absent	Absent	Present	Absent	Present	Present	Present	Present
MAG20	Absent	Absent	Absent	Absent	Absent	Absent	Absent	Absent	Absent	Absent	Absent	Absent	Absent	Absent	Absent	Present	Absent	Absent	Absent	Absent	Absent	Absent	Absent	Absent	Absent	Absent	Absent	Present	Absent	Absent	Present	Absent	Absent
MAG21	Absent	Absent	Absent	Absent	Absent	Absent	Absent	Absent	Absent	Absent	Absent	Absent	Absent	Absent	Absent	Present	Absent	Absent	Absent	Absent	Absent	Absent	Absent	Absent	Absent	Present	Absent	Present	Absent	Present	Present	Present	Absent
MAG22	Absent	Absent	Absent	Absent	Absent	Absent	Absent	Absent	Absent	Absent	Absent	Absent	Absent	Absent	Absent	Present	Absent	Absent	Absent	Absent	Absent	Absent	Absent	Absent	Absent	Absent	Absent	Present	Absent	Present	Present	Present	Absent
MAG23	Absent	Absent	Absent	Absent	Absent	Absent	Absent	Absent	Absent	Absent	Absent	Absent	Absent	Absent	Absent	Present	Absent	Absent	Absent	Absent	Absent	Absent	Absent	Absent	Absent	Absent	Absent	Present	Absent	Absent	Present	Absent	Absent
MAG24	Absent	Absent	Absent	Absent	Absent	Absent	Absent	Absent	Present	Absent	Absent	Absent	Absent	Absent	Absent	Absent	Absent	Absent	Absent	Absent	Present	Absent	Present	Absent	Absent	Present	Absent	Present	Absent	Present	Present	Absent	Absent
MAG25	Absent	Absent	Absent	Absent	Absent	Absent	Absent	Absent	Absent	Absent	Absent	Absent	Absent	Absent	Absent	Present	Absent	Absent	Absent	Absent	Absent	Absent	Absent	Absent	Absent	Absent	Absent	Present	Absent	Absent	Present	Absent	Absent
MAG26	Absent	Absent	Absent	Absent	Absent	Absent	Absent	Absent	Absent	Absent	Absent	Absent	Absent	Absent	Absent	Present	Absent	Absent	Absent	Absent	Absent	Absent	Absent	Absent	Absent	Present	Absent	Present	Absent	Absent	Present	Absent	Absent
MAG27	Absent	Absent	Absent	Absent	Absent	Absent	Absent	Absent	Absent	Absent	Absent	Absent	Absent	Absent	Absent	Absent	Absent	Absent	Absent	Absent	Present	Absent	Absent	Present	Present	Absent	Absent	Present	Absent	Present	Present	Absent	Present
MAG28	Absent	Absent	Absent	Absent	Absent	Absent	Absent	Absent	Absent	Absent	Absent	Absent	Absent	Absent	Absent	Absent	Absent	Absent	Absent	Absent	Present	Absent	Absent	Present	Present	Absent	Absent	Present	Absent	Present	Present	Absent	Present
MAG29	Absent	Absent	Absent	Absent	Absent	Absent	Absent	Absent	Absent	Absent	Absent	Absent	Absent	Absent	Absent	Absent	Absent	Absent	Absent	Absent	Present	Absent	Absent	Present	Present	Absent	Absent	Present	Absent	Absent	Present	Absent	Present
MAG30	Absent	Absent	Absent	Absent	Absent	Absent	Absent	Absent	Absent	Absent	Absent	Absent	Absent	Absent	Absent	Absent	Absent	Absent	Absent	Absent	Present	Absent	Absent	Present	Absent	Absent	Present	Present	Absent	Present	Present	Absent	Present
MAG31	Absent	Absent	Absent	Absent	Absent	Absent	Absent	Absent	Absent	Absent	Absent	Absent	Absent	Absent	Absent	Absent	Absent	Absent	Absent	Absent	Absent	Absent	Absent	Absent	Absent	Absent	Absent	Present	Absent	Absent	Present	Absent	Absent
MAG32	Absent	Absent	Absent	Absent	Absent	Absent	Absent	Absent	Absent	Absent	Absent	Absent	Absent	Absent	Absent	Absent	Absent	Absent	Absent	Absent	Present	Present	Absent	Present	Absent	Absent	Absent	Present	Absent	Present	Present	Absent	Present
MAG33	Absent	Absent	Absent	Absent	Absent	Absent	Absent	Absent	Absent	Absent	Absent	Absent	Absent	Absent	Absent	Absent	Absent	Absent	Absent	Absent	Present	Present	Absent	Absent	Absent	Absent	Absent	Present	Absent	Absent	Present	Absent	Present
MAG34	Absent	Absent	Present	Absent	Present	Absent	Absent	Absent	Absent	Absent	Present	Absent	Present	Absent	Absent	Absent	Absent	Present	Present	Present	Absent	Absent	Absent	Absent	Absent	Absent	Absent	Present	Absent	Absent	Present	Present	Absent
MAG35	Present	Present	Present	Present	Present	Present	Present	Present	Absent	Present	Present	Present	Present	Present	Present	Absent	Present	Absent	Present	Present	Absent	Absent	Absent	Absent	Absent	Absent	Absent	Present	Absent	Present	Present	Present	Absent
MAG36	Present	Present	Absent	Absent	Present	Present	Present	Present	Absent	Present	Absent	Present	Present	Present	Present	Absent	Present	Absent	Absent	Present	Absent	Absent	Absent	Absent	Absent	Absent	Absent	Present	Absent	Present	Present	Present	Absent
MAG37	Absent	Present	Absent	Present	Absent	Absent	Absent	Absent	Absent	Absent	Absent	Absent	Absent	Absent	Absent	Absent	Absent	Absent	Absent	Absent	Absent	Absent	Absent	Absent	Absent	Absent	Absent	Present	Absent	Present	Present	Present	Present
MAG38	Absent	Absent	Absent	Absent	Absent	Absent	Absent	Absent	Absent	Absent	Absent	Absent	Absent	Absent	Absent	Absent	Absent	Absent	Absent	Absent	Absent	Absent	Absent	Absent	Absent	Absent	Absent	Absent	Absent	Present	Present	Absent	Absent
MAG39	Absent	Absent	Absent	Absent	Absent	Absent	Absent	Absent	Absent	Absent	Absent	Absent	Absent	Absent	Absent	Present	Absent	Absent	Absent	Absent	Absent	Absent	Absent	Absent	Absent	Present	Absent	Present	Absent	Present	Absent	Present	Absent
MAG40	Absent	Absent	Absent	Absent	Absent	Absent	Absent	Absent	Absent	Absent	Absent	Absent	Absent	Absent	Absent	Present	Absent	Absent	Absent	Absent	Present	Present	Absent	Present	Absent	Present	Absent	Present	Absent	Present	Present	Present	Absent
MAG41	Absent	Absent	Absent	Absent	Absent	Absent	Absent	Absent	Absent	Absent	Absent	Absent	Absent	Absent	Absent	Absent	Present	Absent	Absent	Absent	Present	Present	Absent	Present	Absent	Absent	Absent	Present	Absent	Absent	Present	Present	Absent
MAG42	Absent	Absent	Absent	Absent	Absent	Absent	Absent	Absent	Absent	Absent	Absent	Absent	Absent	Absent	Absent	Present	Absent	Absent	Absent	Absent	Present	Present	Absent	Absent	Absent	Absent	Absent	Present	Absent	Absent	Present	Absent	Absent
MAG43	Absent	Absent	Absent	Absent	Absent	Absent	Absent	Absent	Absent	Present	Present	Present	Present	Present	Present	Absent	Absent	Absent	Absent	Absent	Absent	Absent	Absent	Absent	Absent	Absent	Absent	Present	Absent	Absent	Present	Present	Absent
The MAGs in red fonts are significantly different in relative abundance between four life stages of Aurelia coerulea.
The function categories in the Table S9 only include the host-microbe recognition and antiviral defense functions with significant differences in abundance between the life stages in Figure 3.

## Sheet: Table S10
Table S10. Functional profiles of 7 MAGs from genus Vibrio.
KEGG Module.ID	Module	Module.Category	MAG1	MAG2	MAG4	MAG5	MAG3	MAG6	MAG7
M00001	Glycolysis (Embden-Meyerhof pathway), glucose => pyruvate	Central carbohydrate metabolism	Present	Present	Absent	Absent	Absent	Present	Present
M00002	Glycolysis, core module involving three-carbon compounds	Central carbohydrate metabolism	Present	Present	Absent	Absent	Absent	Present	Present
M00003	Gluconeogenesis, oxaloacetate => fructose-6P	Central carbohydrate metabolism	Present	Present	Absent	Present	Present	Present	Present
M00004	Pentose phosphate pathway (Pentose phosphate cycle)	Central carbohydrate metabolism	Absent	Present	Absent	Absent	Present	Present	Present
M00005	PRPP biosynthesis, ribose 5P => PRPP	Central carbohydrate metabolism	Present	Present	Absent	Absent	Present	Present	Present
M00006	Pentose phosphate pathway, oxidative phase, glucose 6P => ribulose 5P	Central carbohydrate metabolism	Absent	Absent	Absent	Absent	Present	Present	Present
M00007	Pentose phosphate pathway, non-oxidative phase, fructose 6P => ribose 5P	Central carbohydrate metabolism	Present	Present	Absent	Present	Present	Present	Present
M00008	Entner-Doudoroff pathway, glucose-6P => glyceraldehyde-3P + pyruvate	Central carbohydrate metabolism	Absent	Absent	Absent	Absent	Absent	Present	Present
M00009	Citrate cycle (TCA cycle, Krebs cycle)	Central carbohydrate metabolism	Absent	Present	Absent	Absent	Absent	Absent	Present
M00011	Citrate cycle, second carbon oxidation, 2-oxoglutarate => oxaloacetate	Central carbohydrate metabolism	Absent	Present	Present	Present	Absent	Absent	Present
M00012	Glyoxylate cycle	Other carbohydrate metabolism	Absent	Present	Absent	Absent	Present	Present	Absent
M00015	Proline biosynthesis, glutamate => proline	Arginine and proline metabolism	Present	Present	Present	Absent	Present	Present	Absent
M00016	Lysine biosynthesis, succinyl-DAP pathway, aspartate => lysine	Lysine metabolism	Absent	Present	Present	Present	Present	Present	Present
M00017	Methionine biosynthesis, aspartate => homoserine => methionine	Cysteine and methionine metabolism	Absent	Present	Present	Present	Absent	Absent	Present
M00018	Threonine biosynthesis, aspartate => homoserine => threonine	Serine and threonine metabolism	Present	Present	Present	Present	Present	Absent	Present
M00019	Valine/isoleucine biosynthesis, pyruvate => valine / 2-oxobutanoate => isoleucine	Branched-chain amino acid metabolism	Present	Absent	Present	Absent	Present	Present	Present
M00020	Serine biosynthesis, glycerate-3P => serine	Serine and threonine metabolism	Absent	Absent	Absent	Absent	Absent	Present	Present
M00021	Cysteine biosynthesis, serine => cysteine	Cysteine and methionine metabolism	Absent	Present	Present	Present	Present	Absent	Present
M00022	Shikimate pathway, phosphoenolpyruvate + erythrose-4P => chorismate	Aromatic amino acid metabolism	Absent	Present	Absent	Present	Absent	Present	Present
M00023	Tryptophan biosynthesis, chorismate => tryptophan	Aromatic amino acid metabolism	Absent	Absent	Present	Present	Absent	Present	Present
M00026	Histidine biosynthesis, PRPP => histidine	Histidine metabolism	Absent	Present	Present	Present	Present	Absent	Present
M00028	Ornithine biosynthesis, glutamate => ornithine	Arginine and proline metabolism	Present	Present	Present	Present	Present	Absent	Present
M00033	Ectoine biosynthesis, aspartate => ectoine	Serine and threonine metabolism	Absent	Present	Absent	Absent	Present	Absent	Absent
M00036	Leucine degradation, leucine => acetoacetate + acetyl-CoA	Branched-chain amino acid metabolism	Absent	Absent	Absent	Absent	Absent	Absent	Present
M00044	Tyrosine degradation, tyrosine => homogentisate	Aromatic amino acid metabolism	Present	Present	Present	Present	Absent	Absent	Present
M00045	Histidine degradation, histidine => N-formiminoglutamate => glutamate	Histidine metabolism	Present	Present	Present	Present	Present	Present	Present
M00048	De novo purine biosynthesis, PRPP + glutamine => IMP	Purine metabolism	Absent	Present	Absent	Absent	Present	Present	Present
M00049	Adenine ribonucleotide biosynthesis, IMP => ADP,ATP	Purine metabolism	Absent	Present	Present	Present	Present	Present	Present
M00050	Guanine ribonucleotide biosynthesis, IMP => GDP,GTP	Purine metabolism	Absent	Present	Present	Absent	Absent	Present	Present
M00051	De novo pyrimidine biosynthesis, glutamine (+ PRPP) => UMP	Pyrimidine metabolism	Absent	Absent	Absent	Absent	Absent	Absent	Present
M00052	Pyrimidine ribonucleotide biosynthesis, UMP => UDP/UTP,CDP/CTP	Pyrimidine metabolism	Absent	Present	Absent	Absent	Present	Absent	Present
M00053	Deoxyribonucleotide biosynthesis, ADP/GDP/CDP/UDP => dATP/dGTP/dCTP/dUTP	Pyrimidine metabolism	Absent	Present	Present	Absent	Absent	Present	Present
M00060	KDO2-lipid A biosynthesis, Raetz pathway, LpxL-LpxM type	Lipopolysaccharide metabolism	Absent	Present	Present	Present	Absent	Present	Present
M00061	D-Glucuronate degradation, D-glucuronate => pyruvate + D-glyceraldehyde 3P	Other carbohydrate metabolism	Absent	Present	Absent	Absent	Absent	Present	Present
M00063	CMP-KDO biosynthesis	Lipopolysaccharide metabolism	Present	Present	Absent	Present	Present	Present	Present
M00064	ADP-L-glycero-D-manno-heptose biosynthesis	Lipopolysaccharide metabolism	Absent	Present	Absent	Absent	Present	Present	Present
M00082	Fatty acid biosynthesis, initiation	Fatty acid biosynthesis and degradation	Absent	Present	Present	Present	Present	Present	Present
M00083	Fatty acid biosynthesis, elongation	Fatty acid biosynthesis and degradation	Present	Present	Present	Absent	Present	Present	Present
M00086	beta-Oxidation, acyl-CoA synthesis	Fatty acid biosynthesis and degradation	Present	Present	Present	Present	Present	Present	Present
M00087	beta-Oxidation	Fatty acid biosynthesis and degradation	Present	Absent	Absent	Present	Present	Present	Present
M00093	Phosphatidylethanolamine (PE) biosynthesis, PA => PS => PE	Lipid metabolism	Absent	Absent	Present	Absent	Present	Absent	Present
M00096	C5 isoprenoid biosynthesis, non-mevalonate pathway	Terpenoid backbone biosynthesis	Absent	Present	Absent	Absent	Present	Present	Present
M00116	Menaquinone biosynthesis, chorismate (+ polyprenyl-PP) => menaquinol	Cofactor and vitamin metabolism	Absent	Present	Present	Present	Absent	Present	Present
M00117	Ubiquinone biosynthesis, prokaryotes, chorismate (+ polyprenyl-PP) => ubiquinol	Cofactor and vitamin metabolism	Absent	Present	Absent	Present	Absent	Absent	Present
M00118	Glutathione biosynthesis, glutamate => glutathione	Other amino acid metabolism	Present	Present	Present	Absent	Present	Present	Absent
M00119	Pantothenate biosynthesis, valine/L-aspartate => pantothenate	Cofactor and vitamin metabolism	Absent	Absent	Absent	Absent	Present	Present	Present
M00120	Coenzyme A biosynthesis, pantothenate => CoA	Cofactor and vitamin metabolism	Absent	Absent	Present	Absent	Absent	Absent	Present
M00121	Heme biosynthesis, plants and bacteria, glutamate => heme	Cofactor and vitamin metabolism	Present	Present	Absent	Absent	Present	Present	Present
M00122	Cobalamin biosynthesis, cobyrinate a,c-diamide => cobalamin	Cofactor and vitamin metabolism	Absent	Present	Present	Present	Present	Present	Present
M00123	Biotin biosynthesis, pimeloyl-ACP/CoA => biotin	Cofactor and vitamin metabolism	Present	Present	Present	Present	Present	Absent	Present
M00124	Pyridoxal-P biosynthesis, erythrose-4P => pyridoxal-P	Cofactor and vitamin metabolism	Absent	Present	Absent	Present	Absent	Absent	Present
M00125	Riboflavin biosynthesis, plants and bacteria, GTP => riboflavin/FMN/FAD	Cofactor and vitamin metabolism	Absent	Present	Absent	Present	Present	Present	Present
M00126	Tetrahydrofolate biosynthesis, GTP => THF	Cofactor and vitamin metabolism	Present	Present	Absent	Absent	Present	Present	Present
M00127	Thiamine biosynthesis, prokaryotes, AIR (+ DXP/tyrosine) => TMP/TPP	Cofactor and vitamin metabolism	Absent	Present	Present	Present	Absent	Absent	Present
M00149	Succinate dehydrogenase, prokaryotes	ATP synthesis	Present	Present	Present	Present	Present	Present	Present
M00150	Fumarate reductase, prokaryotes	ATP synthesis	Present	Present	Present	Present	Present	Present	Present
M00151	Cytochrome bc1 complex respiratory unit	ATP synthesis	Present	Present	Absent	Present	Present	Present	Present
M00152	Cytochrome bc1 complex	ATP synthesis	Present	Present	Absent	Present	Present	Present	Present
M00153	Cytochrome bd ubiquinol oxidase	ATP synthesis	Present	Present	Present	Present	Present	Present	Present
M00154	Cytochrome c oxidase	ATP synthesis	Absent	Present	Present	Present	Present	Absent	Present
M00155	Cytochrome c oxidase, prokaryotes	ATP synthesis	Absent	Present	Present	Present	Present	Absent	Present
M00156	Cytochrome c oxidase, cbb3-type	ATP synthesis	Present	Present	Present	Present	Present	Present	Present
M00157	F-type ATPase, prokaryotes and chloroplasts	ATP synthesis	Present	Absent	Present	Absent	Present	Present	Present
M00165	Reductive pentose phosphate cycle (Calvin cycle)	Carbon fixation	Present	Present	Absent	Absent	Absent	Present	Absent
M00166	Reductive pentose phosphate cycle, ribulose-5P => glyceraldehyde-3P	Carbon fixation	Present	Present	Absent	Absent	Absent	Present	Absent
M00167	Reductive pentose phosphate cycle, glyceraldehyde-3P => ribulose-5P	Carbon fixation	Present	Present	Absent	Present	Present	Present	Present
M00176	Assimilatory sulfate reduction, sulfate => H2S	Sulfur metabolism	Present	Present	Present	Present	Present	Absent	Absent
M00307	Pyruvate oxidation, pyruvate => acetyl-CoA	Central carbohydrate metabolism	Absent	Present	Absent	Absent	Present	Present	Present
M00308	Semi-phosphorylative Entner-Doudoroff pathway, gluconate => glycerate-3P	Central carbohydrate metabolism	Absent	Present	Absent	Absent	Absent	Present	Absent
M00417	Cytochrome o ubiquinol oxidase	ATP synthesis	Absent	Absent	Absent	Absent	Present	Absent	Absent
M00432	Leucine biosynthesis, 2-oxoisovalerate => 2-oxoisocaproate	Branched-chain amino acid metabolism	Present	Present	Present	Present	Present	Absent	Present
M00526	Lysine biosynthesis, DAP dehydrogenase pathway, aspartate => lysine	Lysine metabolism	Absent	Present	Present	Present	Present	Absent	Present
M00527	Lysine biosynthesis, DAP aminotransferase pathway, aspartate => lysine	Lysine metabolism	Absent	Present	Present	Present	Present	Absent	Present
M00529	Denitrification, nitrate => nitrogen	Nitrogen metabolism	Absent	Absent	Absent	Absent	Absent	Absent	Present
M00530	Dissimilatory nitrate reduction, nitrate => ammonia	Nitrogen metabolism	Absent	Absent	Present	Present	Present	Absent	Present
M00533	Homoprotocatechuate degradation, homoprotocatechuate => 2-oxohept-3-enedioate	Aromatic amino acid metabolism	Absent	Absent	Absent	Absent	Present	Present	Present
M00550	Ascorbate degradation, ascorbate => D-xylulose-5P	Other carbohydrate metabolism	Absent	Present	Absent	Absent	Absent	Present	Present
M00554	Nucleotide sugar biosynthesis, galactose => UDP-galactose	Other carbohydrate metabolism	Absent	Present	Present	Absent	Absent	Present	Present
M00555	Betaine biosynthesis, choline => betaine	Serine and threonine metabolism	Absent	Absent	Present	Present	Absent	Present	Present
M00570	Isoleucine biosynthesis, threonine => 2-oxobutanoate => isoleucine	Branched-chain amino acid metabolism	Present	Absent	Present	Absent	Present	Present	Present
M00572	Pimeloyl-ACP biosynthesis, BioC-BioH pathway, malonyl-ACP => pimeloyl-ACP	Cofactor and vitamin metabolism	Absent	Present	Present	Absent	Present	Absent	Present
M00577	Biotin biosynthesis, BioW pathway, pimelate => pimeloyl-CoA => biotin	Cofactor and vitamin metabolism	Absent	Present	Present	Present	Absent	Absent	Present
M00579	Phosphate acetyltransferase-acetate kinase pathway, acetyl-CoA => acetate	Carbon fixation	Absent	Present	Present	Present	Absent	Present	Present
M00631	D-Galacturonate degradation (bacteria), D-galacturonate => pyruvate + D-glyceraldehyde 3P	Other carbohydrate metabolism	Absent	Absent	Absent	Absent	Absent	Present	Present
M00632	Galactose degradation, Leloir pathway, galactose => alpha-D-glucose-1P	Other carbohydrate metabolism	Absent	Present	Present	Absent	Present	Present	Present
M00793	dTDP-L-rhamnose biosynthesis	Polyketide sugar unit biosynthesis	Absent	Absent	Absent	Present	Absent	Absent	Present
M00844	Arginine biosynthesis, ornithine => arginine	Arginine and proline metabolism	Present	Present	Absent	Present	Present	Absent	Present
M00846	Siroheme biosynthesis, glutamyl-tRNA => siroheme	Cofactor and vitamin metabolism	Present	Present	Absent	Absent	Present	Present	Present
M00854	Glycogen biosynthesis, glucose-1P => glycogen/starch	Other carbohydrate metabolism	Absent	Absent	Present	Present	Present	Present	Present
M00855	Glycogen degradation, glycogen => glucose-6P	Other carbohydrate metabolism	Absent	Present	Present	Present	Absent	Present	Present
M00866	KDO2-lipid A biosynthesis, Raetz pathway, non-LpxL-LpxM type	Lipopolysaccharide metabolism	Absent	Present	Present	Present	Absent	Present	Present
M00868	Heme biosynthesis, animals and fungi, glycine => heme	Cofactor and vitamin metabolism	Absent	Present	Absent	Absent	Present	Absent	Present
M00878	Phenylacetate degradation, phenylaxetate => acetyl-CoA/succinyl-CoA		Absent	Absent	Absent	Absent	Absent	Absent	Present
M00880	Molybdenum cofactor biosynthesis, GTP => molybdenum cofactor		Absent	Present	Present	Present	Present	Present	Present
M00881	Lipoic acid biosynthesis, plants and bacteria, octanoyl-ACP => dihydrolipoyl-E2/H		Present	Present	Present	Absent	Present	Absent	Present
M00895	Thiamine biosynthesis, prokaryotes, AIR (+ DXP/glycine) => TMP/TPP		Absent	Present	Absent	Present	Absent	Absent	Absent
M00896	Thiamine biosynthesis, archaea, AIR (+ NAD+) => TMP/TPP		Absent	Present	Absent	Present	Absent	Absent	Absent
M00899	Thiamine salvage pathway, HMP/HET => TMP		Absent	Absent	Present	Present	Absent	Absent	Absent
M00909	UDP-N-acetyl-D-glucosamine biosynthesis, prokaryotes, glucose => UDP-GlcNAc		Absent	Absent	Present	Absent	Absent	Absent	Present
M00918	Aerobactin biosynthesis, lysine => aerobactin		Absent	Absent	Absent	Absent	Present	Absent	Absent
M00919	Ectoine degradation, ectoine => aspartate		Absent	Absent	Absent	Absent	Present	Absent	Absent
M00923	UDP-L-FucNAm biosynthesis		Absent	Present	Absent	Absent	Absent	Absent	Absent
M00924	Cobalamin biosynthesis, anaerobic, uroporphyrinogen III => sirohydrochlorin => cobyrinate a,c-diamide		Absent	Absent	Absent	Absent	Absent	Present	Present
M00926	Heme biosynthesis, bacteria, glutamyl-tRNA => coproporphyrin III => heme		Absent	Present	Absent	Absent	Present	Absent	Present
M00938	Pyrimidine deoxyribonucleotide biosynthesis, UDP => dTTP		Absent	Present	Present	Absent	Absent	Present	Present
M00950	Biotin biosynthesis, BioU pathway, pimeloyl-ACP/CoA => biotin		Absent	Present	Present	Present	Absent	Absent	Present
