# Supplementary material for: Metagenomic insights into jellyfish-associated microbiome dynamics during strobilation
Source: ISME Commun. 2024 Mar 15;4(1):ycae036. doi: 10.1093/ismeco/ycae036 (PMC10988111; doi:10.1093/ismeco/ycae036)
Supplement: Supplementary_Code_ycae036 [file supplementary_code_ycae036.txt]

bowtie2-build Aurelia.fasta

cd $folder_path

for file in *_1.fastq
do
   
    prefix="${file%_1.fastq}"

    bowtie2 -x Aurelia -1 "${prefix}_1.fastq" -2 "${prefix}_2.fastq" -p 64 -S "${prefix}.sam" --un-conc reads_host_removed
done

bowtie2 -x Aurelia -1 C1AS_1.fastq -2 C1AS_2.fastq -p 64 -S C1AS.sam --un-conc reads_host_removed

cd $folder_path

for file in *_1.fastq
do

    prefix="${file%_1.fastq}"

    megahit -1 "${prefix}_1.fastq" -2 "${prefix}_2.fastq" --min-contig-len 1000 --k-min 31 -t 100 -o "${prefix}_assembly"
done

folder_path="/path/to/your/fastq_files"

assembly_path="/path/to/your/ASSEMBLY/final_assembly.fasta"

output_dir="/path/to/your/INITIAL_BINNING"

cd $folder_path

for file in *_1.fastq
do

    prefix="${file%_1.fastq}"

    metawrap binning -o $output_dir -t 96 -a $assembly_path --metabat2 --maxbin2 --concoct CLEAN_READS/${prefix}*fastq
done

 dRep dereplicate drepX -g bins/*.fa -sa 0.99 -nc 0.30 -p 80 -comp 50 -con 10 

checkm lineage_wf --tab_table -x fa drep_bins checkm_out -t 100 -f checkm -a AAI

gtdbtk classify_wf --genome_dir drep_bins --out_dir gtdbtk --extension fa --cpus 80

perl METABOLIC-G.pl -in-gn drep_bins -o Function

emapper.py -i all.faa -o eggNOG --cpu 100

hmmscan -o pfam.txt --tblout pfam.tbl --domtblout pfam.dom --noali -E 1e-5 Pfam-A.hmm /media/jfeng/Elements/12/drepX4/dereplicated_genomes/t-out/all.faa

folder_path="/path/to/your/fastq_files"

genome_fasta_directory="/path/to/drep_bins"

cd $folder_path

for file in *_1.fastq
do

    prefix="${file%_1.fastq}"

    coverm genome --read1 "${prefix}_1.fastq" --read2 "${prefix}_2.fastq" --genome-fasta-directory $genome_fasta_directory -t 100 > "${prefix}.tsv"
done

folder_path="/path/to/your/fastq_files"

cd $folder_path

for file in *_1.fastq
do
    prefix="${file%_1.fastq}"

    singlem pipe --forward "${prefix}_1.fq" --reverse "${prefix}_2.fq" --otu_table "${prefix}_otu_table.tsv" --threads 20
done

phylophlan -i drep_bin -d /home/test/miniconda3/envs/phylophlan/phylophlan_databases/phylophlan -f /home/test/miniconda3/envs/phylophlan/02_tol.cfg --diversity low --fast -o tree --nproc 50
